# Supplementary material for: Fusarium graminearum Ste3 G-Protein Coupled Receptor: A Mediator of Hyphal Chemotropism and Pathogenesis
Source: mSphere. 2022 Nov 15;7(6):e00456-22. doi: 10.1128/msphere.00456-22 (PMC9769807; doi:10.1128/msphere.00456-22)
Supplement: DATA SET S1 [file msphere.00456-22-s0007.xlsx]

## Sheet: WTHRP vs WT Uninduced 
Gene ID	Description	norm.WT UI 1	norm.WT UI 2	norm.WT UI 3	norm.WT HRP 1	norm.WT HRP 2	norm.WT HRP 3	Mean WTUI	Mean WTHRP	FoldChange	log2FoldChange	p-value	padj
DOWNREGULATED
FGSG_09135	hypothetical protein	378	441	326	525	559	560	382	548	1.435	0.521	0.000869422	0.0308387
FGSG_00667	chromatin assembly factor 1 subunit b	565	410	448	750	716	687	474	718	1.508	0.592	0.000809593	0.0295934
FGSG_00574	transcription factor	344	266	314	473	518	475	308	489	1.584	0.663	0.00105728	0.0354761
FGSG_06426	hypothetical protein	247	261	186	361	408	340	231	370	1.591	0.67	0.00107774	0.0355915
FGSG_09558	hypothetical protein	153	133	142	220	267	205	143	231	1.61	0.687	0.000983732	0.0336471
FGSG_04276	hypothetical protein	260	224	167	338	378	364	217	360	1.646	0.719	0.000309466	0.0168395
FGSG_01174	peroxisomal targeting signal receptor	617	518	381	799	866	887	505	851	1.677	0.746	7.46503e-05	0.00707847
FGSG_08928	hypothetical protein	578	641	467	941	1054	943	562	979	1.741	0.8	1.81453e-05	0.00271528
FGSG_09147	Transcriptional activator of proteases prtT	121	87	107	197	178	193	105	189	1.793	0.842	0.000341232	0.0178578
FGSG_01307	bhlh family transcription factor/ related to GATA transcription factor	392	455	523	791	903	765	457	820	1.797	0.846	0.00181983	0.0495633
FGSG_02676	acriflavine sensitivity control acr-2	109	96	121	198	225	176	109	200	1.838	0.878	9.17937e-05	0.00786067
FGSG_00463	hypothetical protein	166	170	281	368	456	312	206	379	1.851	0.888	0.00119652	0.0379355
FGSG_08490		336	404	291	587	598	729	344	638	1.856	0.892	6.22159e-05	0.00627946
FGSG_05127		101	80	98	179	184	159	93	174	1.861	0.896	0.000118719	0.00924368
FGSG_01936	cutinase transcription factor 1 alpha	300	288	242	496	549	510	277	518	1.862	0.897	8.77755e-09	6.46635e-06
FGSG_05596	peroxisomal biogenesis factor 6	356	186	183	465	416	480	242	454	1.866	0.9	0.00105943	0.0354761
FGSG_03329		52	46	84	118	116	107	61	114	1.882	0.912	0.00141119	0.0414773
FGSG_00683	related to DUF636 domain	105	48	60	130	138	144	71	137	1.896	0.923	0.00188674	0.0496869
FGSG_01151	aminomethyltransferase	329	242	251	444	624	520	274	529	1.924	0.944	0.00024463	0.0143731
FGSG_09855	cystathionine gamma-synthase	144	157	95	255	255	256	132	255	1.925	0.945	0.000298235	0.0163211
FGSG_10120		104	77	107	194	176	186	96	185	1.927	0.946	0.00123067	0.0382749
FGSG_00478		208	218	202	501	365	347	209	404	1.933	0.951	0.000173575	0.011735
FGSG_06521		218	170	197	328	447	385	195	387	1.98	0.986	0.000565753	0.0240337
FGSG_07657		94	58	74	149	150	155	75	151	1.992	0.994	0.000222589	0.0134071
FGSG_05399	related to DNA-binding	691	468	483	1203	1021	1098	547	1107	2.018	1.013	8.80777e-06	0.00178867
FGSG_05696	branched-chain amino acid aminotransferase	176	163	190	291	467	313	176	357	2.023	1.016	0.00045533	0.0214813
FGSG_00724	peroxisomal biogenesis factor 2	207	147	151	324	302	403	168	343	2.028	1.02	0.00109263	0.0358689
FGSG_09490		94	82	79	231	159	132	85	174	2.046	1.033	0.00181319	0.0495633
FGSG_11231	mosc mitochondrial	159	127	119	248	339	259	135	282	2.073	1.052	2.4369e-05	0.00328707
FGSG_10893		955	718	591	1514	1728	1471	755	1571	2.076	1.054	2.72226e-07	0.000137216
FGSG_01173		81	120	93	280	183	151	98	205	2.094	1.066	0.000922212	0.0324707
FGSG_05147	putative SCRAMM family adhesin clumping factor ClfB	288	401	328	587	753	804	339	715	2.111	1.078	0.00136563	0.0403662
FGSG_07518	plasma-membrane calcium-translocating P-type ATPase	173	125	190	310	430	303	163	348	2.138	1.096	0.000379405	0.0194308
FGSG_09065	Pyrimidine pathway regulatory 1	23	27	19	53	48	49	23	50	2.166	1.115	0.0018724	0.0496869
FGSG_06318	related to domain	68	62	116	169	185	180	82	178	2.181	1.125	0.000818239	0.0297957
FGSG_05109		124	123	105	249	240	301	117	263	2.233	1.159	0.000390731	0.0197991
FGSG_04304	cytosolic iron-sulfur assembly 1	129	77	68	191	241	197	91	210	2.273	1.185	0.00136012	0.0403662
FGSG_01647	Inositol polyphosphate kinase	244	232	348	527	791	574	275	631	2.3	1.201	0.000146416	0.010704
FGSG_09566		299	191	277	431	571	767	256	590	2.301	1.202	4.44462e-06	0.00121618
FGSG_06897	related to VPS27-vacuolar sorting-associated	99	77	65	236	192	136	80	188	2.326	1.218	0.000159354	0.0112452
FGSG_07493	Sensor gacS	17	24	33	50	71	49	25	57	2.328	1.219	0.000953416	0.0329634
FGSG_10215		25	37	28	74	54	79	30	69	2.33	1.22	0.000664344	0.0264001
FGSG_03928	PrpF protein	24	32	25	63	78	47	27	63	2.358	1.237	0.000211799	0.0129197
FGSG_09572	methylenetetrahydrofolate reductase 1	440	261	333	970	650	843	345	821	2.376	1.249	0.000661758	0.0264001
FGSG_04354	MOSC domain-containing mitochondrial	96	104	81	157	281	234	94	224	2.388	1.256	1.09665e-05	0.0020015
FGSG_00924	The Major Facilitator Superfamily	277	173	235	592	575	475	228	547	2.394	1.259	0.000687088	0.0267528
FGSG_07104	peroxisome biosynthesis	202	128	97	389	257	385	142	344	2.398	1.262	8.05751e-05	0.00749192
FGSG_13297		153	122	58	293	230	281	111	268	2.399	1.262	0.00188367	0.0496869
FGSG_07148		408	293	553	916	1207	911	418	1011	2.42	1.275	0.000165288	0.0114707
FGSG_01165	Histidine kinase-like ATPases	36	32	39	102	85	73	36	87	2.441	1.287	0.000442223	0.0211758
FGSG_00659	endoplasmic reticulum mannosyl-oligosaccharide -alpha-mannosidase	91	74	86	247	187	179	84	204	2.446	1.291	0.0017647	0.0487048
FGSG_11897	Diacylglycerol kinase catalytic domain	196	175	262	463	676	427	211	522	2.477	1.309	6.73708e-05	0.00652786
FGSG_05073	GATA type zinc finger protein Asd4	296	112	168	628	503	336	192	489	2.532	1.34	0.00113737	0.0366752
FGSG_10250	hydrolase	146	106	111	293	361	280	121	311	2.566	1.36	2.5613e-05	0.00340688
FGSG_02919	GAL4-like Zn(II)2Cys6	21	14	19	54	43	43	18	47	2.581	1.368	0.0010103	0.0343109
FGSG_04095	Na(+)/H(+) antiporter 1	222	149	133	432	456	434	168	441	2.609	1.383	0.000409149	0.0202167
FGSG_05197	fmp40 found in mitochondrial proteome	371	417	254	486	1338	900	347	908	2.611	1.384	9.19281e-05	0.00786067
FGSG_00331		386	354	279	969	1006	693	340	889	2.616	1.387	0.00185665	0.0496869
FGSG_05568		967	428	972	2246	2270	1716	789	2077	2.632	1.396	0.000667911	0.0264322
FGSG_08942	sorbitol dehydrogenase	98	54	81	215	188	223	78	209	2.674	1.419	0.00189816	0.0496869
FGSG_01639	Enoyl- delta isomerase mitochondrial	58	58	25	143	82	155	47	127	2.685	1.425	0.000152833	0.0110051
FGSG_11230	hypothetical protein	334	232	270	451	1101	704	279	752	2.693	1.429	0.00177947	0.0488308
FGSG_06300	solute carrier family member 46	181	62	172	389	463	283	138	378	2.725	1.446	0.00141621	0.0414773
FGSG_11734		14	26	21	45	52	68	20	55	2.753	1.461	0.000839206	0.0300346
FGSG_10920	nadp-dependent leukotriene b4 12-hydroxydehydrogenase	31	26	26	74	79	82	28	78	2.809	1.49	2.791e-05	0.00350138
FGSG_07580		17	24	19	48	68	54	20	57	2.81	1.491	0.00120502	0.0379355
FGSG_04314	ATP-dependent Clp protease ATP-binding subunit	192	133	184	373	575	495	170	481	2.829	1.5	0.000451202	0.0213919
FGSG_04426	major facilitator superfamily transporter	12	29	16	48	45	65	19	53	2.853	1.512	0.000389879	0.0197991
FGSG_12483	oxidoreductase (related to aryl-alcohol dehydrogenase)	35	34	67	138	134	125	45	132	2.961	1.566	0.00128468	0.0391828
FGSG_12006		31	45	14	85	89	110	30	95	3.146	1.653	0.00107687	0.0355915
FGSG_11438	ankyrin repeat	21	22	30	69	86	72	24	76	3.148	1.654	0.000631825	0.0257489
FGSG_10398		22	13	26	59	83	54	20	65	3.223	1.689	0.00189481	0.0496869
FGSG_10602	Heterokaryon incompatibility protein (HET	17	18	5	48	51	35	13	45	3.234	1.694	0.00130564	0.039498
FGSG_01725	Heterokaryon incompatibility OR allele	27	16	18	76	64	62	20	67	3.308	1.726	0.000944537	0.0328376
FGSG_07920		11	14	4	35	27	39	10	34	3.379	1.757	0.00109363	0.0358689
FGSG_01086	acetolactate synthase catalytic subunit	430	434	414	1449	1785	1099	426	1444	3.389	1.761	8.35698e-05	0.00769566
FGSG_03207	GAL4-like Zn(II)2Cys6 (related to cutinase transcription factor 1 beta)	9	14	12	32	57	31	12	40	3.388	1.761	0.000399914	0.0200522
FGSG_01560	Aspartate/methionine/tyrosine aminotransferase	550	465	562	1348	2244	1815	526	1802	3.429	1.778	1.43615e-05	0.00230002
FGSG_03159	GAL4-like Zn2Cys6 binuclear cluster	6	10	4	18	21	28	7	22	3.451	1.787	0.00130751	0.039498
FGSG_01939	amino-acid mitochondrial	128	93	100	371	396	397	107	388	3.612	1.853	6.25562e-09	4.99251e-06
FGSG_13298		31	21	28	93	117	85	27	98	3.684	1.881	7.80658e-05	0.00732977
FGSG_10118	ketol-acid reductoisomerase	393	660	435	2416	1385	1703	496	1835	3.699	1.887	5.71909e-05	0.00601887
FGSG_10505	GAL4-like Zn(II)2Cys6	169	159	265	208	1395	621	198	741	3.755	1.909	0.00119241	0.0379355
FGSG_02427	d-isomer specific 2-hydroxyacid dehydrogenase	140	123	200	565	606	570	154	580	3.761	1.911	0.00086372	0.0307504
FGSG_13092		11	11	12	48	49	34	11	44	3.777	1.917	0.000978841	0.0335999
FGSG_04886	Proline dehydrogenase	239	123	251	609	1117	643	204	790	3.861	1.949	4.14843e-05	0.00456661
FGSG_02753	alcohol dehydrogenase	34	34	44	91	143	200	37	145	3.902	1.964	0.000139778	0.0102973
FGSG_09849	Mitochondrial carrier protein	387	410	535	556	3427	1349	444	1777	4.003	2.001	0.000371205	0.0193208
FGSG_01586	Retinol dehydrogenase 14	28	18	35	104	136	94	27	111	4.152	2.054	0.000612071	0.0253536
FGSG_00622	Peroxisomal membrane 4	19	30	14	83	52	127	21	87	4.164	2.058	0.000541127	0.0235563
FGSG_09633	solute carrier family member 46 (Mitochondrial carrier protein)	43	19	28	130	77	185	30	131	4.288	2.1	0.000514258	0.022879
FGSG_02960	ornithine cyclodeaminase	106	35	102	291	418	354	81	354	4.368	2.127	0.00112125	0.0364007
FGSG_11811	Sodium/calcium exchanger protein	293	242	260	298	2156	1299	265	1251	4.72	2.239	0.000664152	0.0264001
FGSG_11271	GAL4-like Zn(II)2Cys6	15	11	39	70	171	65	22	102	4.739	2.245	0.00123094	0.0382749
FGSG_13920	transcription factor	9	5	7	39	31	41	7	37	5.061	2.339	6.12494e-06	0.0014307
FGSG_02624	iron sulfur cluster assembly protein 1	148	114	293	379	1631	802	185	937	5.075	2.343	6.66772e-06	0.00148504
FGSG_11364	GAL4-like Zn(II)2Cys6	28	14	42	70	301	102	28	158	5.62	2.491	0.00186023	0.0496869
FGSG_06675	3-isopropylmalate dehydrogenase	240	160	265	1265	1503	1011	222	1260	5.682	2.506	8.24262e-11	9.86745e-08
FGSG_04217	pantothenate transporter liz1	13	14	37	149	91	141	21	127	5.969	2.578	0.000198453	0.0124227
FGSG_00195	monocarboxylate transporter 2	9	2	23	48	94	58	11	67	6.029	2.592	0.000828406	0.0300346
FGSG_04256	DNA-binding transcriptional regulator, MocR family,	97	42	86	474	595	416	75	495	6.586	2.719	2.401e-10	2.55493e-07
FGSG_04170	fungal_TF_MHR	118	117	297	401	2278	1018	177	1232	6.957	2.798	0.0017043	0.0471737
FGSG_13343	NBD_sugar-kinase_HSP70_actin	27	27	67	191	401	254	40	282	7.06	2.82	1.70039e-05	0.00258486
FGSG_12693	Altered inheritance of mitochondria 32	100	117	125	152	1720	546	114	806	7.087	2.825	0.000516053	0.022879
FGSG_09589	3-isopropylmalate dehydratase	106	178	297	1438	1474	1189	194	1367	7.096	2.827	5.55105e-11	8.86041e-08
FGSG_03715		96	54	81	386	273	990	77	550	7.134	2.835	0.00127708	0.0390834
FGSG_09138	hippurate hydrolase	4	2	4	18	26	26	3	23	7.363	2.88	0.000514673	0.022879
FGSG_10126	propionyl- synthetase	2	0	11	27	11	52	4	30	7.6	2.926	0.00126029	0.0389348
FGSG_10434		1	2	11	22	39	32	5	31	7.71	2.947	0.000254261	0.0147579
FGSG_05771		19	5	40	114	273	117	21	168	7.956	2.992	0.000892312	0.0315339
FGSG_11663		3	0	5	15	33	20	3	23	8.071	3.013	0.000783871	0.029013
FGSG_04595		21	8	7	79	197	90	12	122	10.097	3.336	0.000475942	0.0220198
FGSG_11396	asparagine synthase	17	26	14	120	312	203	19	212	11.117	3.475	0.000151202	0.0109701
FGSG_05731	major facilitator superfamily transporter	2	2	4	37	17	27	3	27	11.643	3.541	2.43477e-05	0.00328707
FGSG_10671	3-isopropylmalate dehydrogenase	22	10	33	158	513	151	22	274	12.754	3.673	0.000840114	0.0300346
FGSG_00053	aryl-alcohol dehydrogenase	16	8	16	111	248	804	13	388	28.833	4.85	0.00151659	0.043394
FGSG_07502	transmembrane amino acid transporter	0	0	12	94	267	18	4	126	32.113	5.005	0.00159442	0.0447795
FGSG_00735	S-adenosylmethionine-dependent methyltransferases	1	3	16	208	286	215	7	236	36.775	5.201	1.81549e-06	0.000579565
FGSG_13980	The Major Facilitator Superfamily (MFS)	0	2	4	5	153	34	2	64	40.473	5.339	0.000805903	0.0295714
FGSG_04589	o-methyltransferase domain	3	0	2	28	139	44	2	70	40.74	5.348	2.41749e-05	0.00328707
FGSG_03925	alpha/beta hydrolases	3	2	14	44	418	296	6	253	40.945	5.356	0.00185878	0.0496869
FGSG_03616	6-hydroxy-d-nicotine oxidase	0	0	0	15	16	6	0	12	46.812	5.549	0.00157225	0.0444122
FGSG_07505	amidase signature enzyme	8	0	5	171	489	27	4	229	50.042	5.645	0.000399821	0.0200522
FGSG_03818	WW domain-containing oxidoreductase	0	0	0	6	7	40	0	18	67.079	6.068	0.000676241	0.0265425
FGSG_05238	allantoate permease	0	2	2	39	268	23	1	110	104.058	6.701	0.00153379	0.0435879
FGSG_08346	phenylcoumaran benzylic ether reductase	0	0	0	2	103	13	0	39	148.723	7.216	0.000652817	0.0263799
FGSG_09088	3-oxoacyl-[acyl-carrier- ] reductase	0	0	0	3	252	77	0	111	420.953	8.718	2.8458e-05	0.00350138

## Sheet: Fgste3∆-3 HRP vs WT HRP
Gene ID	Description	norm.WT HRP 1	norm.WT HRP 2	norm.WT HRP 3	norm.Ste3 HRP 1	norm.Ste3 HRP 2	norm.Ste3 HRP 3	Mean WTHRP	Mean Ste3HRP	FoldChange	log2FoldChange	p-value	padj
DOWNREGULATED
FGSG_04590	averantin oxidoreductase	155	287	197	50	66	33	213	50	0.234	-2.094	1.59808e-06	0.0199457
FGSG_12829	hypothetical protein	56	55	5	3	1	1	39	2	0.035	-4.828	6.08621e-06	0.0253207
FGSG_04596	O-methyl transferase B	486	952	485	126	258	140	641	175	0.272	-1.877	3.13454e-05	0.0558889
FGSG_05039	putative PTH 11	332	641	716	148	384	336	563	289	0.514	-0.959	0.162359	0.857835
UPREGULATED
FGSG_06536	L-pipecolate oxidase	0	1	3	335	134	3	1	157	128.231	7.003	4.92249e-06	0.0253207
FGSG_09001	transcription factor	100	75	102	198	287	323	92	269	2.913	1.543	1.03354e-05	0.032249
FGSG_09354	N amino acid transport system protein	10	5	18	1613	359	20	11	664	61.202	5.936	1.65743e-05	0.0344773
FGSG_09118	hypothetical protein	20	10	21	1967	234	39	17	747	44.284	5.469	1.58944e-05	0.0344773

## Sheet: Fgste3∆-3 Uninduced vs WT Unind
Gene ID	Description	norm.WT UI 1	norm.WT UI 2	norm.WT UI 3	norm.Ste3 UI 1	norm.Ste3 UI 2	norm.Ste3 UI 3	WTUI	Ste3UI	FoldChange	log2FoldChange	p-value	padj
DOWNREGULATED
FGSG_08852	Putative cryptochrome DASH	5760	4198	2975	983	751	595	4311	776	0.18	-2.474	6.23e-08	0.000777441
FGSG_04576	conidial development transcriptional regulator fluffy	292	320	218	121	145	140	277	135	0.489	-1.033	3.35e-06	0.0208834
FGSG_12651	conserved hypothetical protein	29	22	68	2	5	0	40	2	0.06	-4.068	5.77e-06	0.0226342
FGSG_11101	Hypothetical protein	59	32	39	1	9	4	43	5	0.108	-3.215	7.25e-06	0.0226342
UPREGULATED
FGSG_01936	cutinase transcription factor 1 alpha	300	288	242	440	411	470	277	440	1.584	0.663	2.39e-05	0.0596517
